# Supplementary material for: Unidirectional chiral scattering from single enantiomeric plasmonic nanoparticles
Source: Nat Commun. 2025 Jan 28;16:1125. doi: 10.1038/s41467-024-55277-9 (PMC11775228; doi:10.1038/s41467-024-55277-9)
Supplement: Supplementary file 3 — Source Data [file 41467_2024_55277_MOESM3_ESM.xlsx]

## Sheet: Fig2
	Fig2.b											Fig2.c									Fig2.d
	wavelength(m)	px	py	pz	mx	my	mz					wavelength(m)	arg(px×m*y)	arg(px×m*x)	arg(py×m*y)						wavelength(m)	|σ\=(x,-)|	|σ\=(y,-)|	|σ\=(z,-)|	|σ\=(x,+)|	|σ\=(y,+)|	|σ\=(z,+)|	arg[σ+x×(σ+y)*]	arg[σ-x×(σ-y)*]
	5e-07	2.35445	0.0347227	0.0014579	0.0493504	1.127	0.000562508					5e-07	2.4834	-3.08047	-0.15569						5e-07	1.17899	0.566454	0.000712641	1.17598	0.561072	0.000844446	0.92223	-2.23838
	5.2e-07	2.62992	0.0607441	0.00228912	0.0788498	1.1474	0.00105972					5.2e-07	2.36933	-3.1611	-0.23005						5.2e-07	1.31478	0.58138	0.00107527	1.31632	0.567547	0.00142314	0.82072	-2.36396
	5.4e-07	2.73832	0.0826836	0.00345434	0.105487	1.19641	0.00206156					5.4e-07	2.25786	-3.04383	-0.54727						5.4e-07	1.37531	0.620721	0.000978847	1.36502	0.577771	0.00267078	0.70974	-2.47326
	5.6e-07	2.78931	0.104685	0.00803678	0.141665	1.3247	0.00227664					5.6e-07	2.20208	-2.90026	-0.81068						5.6e-07	1.41326	0.701212	0.00288101	1.37944	0.625454	0.00515619	0.6391	-2.51307
	5.8e-07	2.78036	0.151533	0.0151133	0.19873	1.5682	0.0028499					5.8e-07	2.17839	-2.71612	-0.93844						5.8e-07	1.43405	0.846404	0.00619236	1.3522	0.724372	0.00893988	0.60247	-2.52378
	6e-07	2.30385	0.25684	0.0222048	0.282664	1.85218	0.00579588					6e-07	2.34958	-2.40936	-1.15633						6e-07	1.25083	1.04492	0.00845349	1.06265	0.810195	0.0138514	0.74358	-2.3282
	6.2e-07	1.49181	0.331497	0.0233064	0.344102	1.66661	0.00856857					6.2e-07	3.04177	-1.56283	-1.5023						6.2e-07	0.917953	0.998727	0.00737367	0.573863	0.66804	0.0159353	1.49034	-1.68348
	6.4e-07	1.21637	0.268411	0.0158691	0.285662	0.94977	0.00687828					6.4e-07	4.198	-0.19964	-1.85737						6.4e-07	0.651723	0.604808	0.00510714	0.596517	0.348225	0.0111124	2.75492	-0.66814
	6.6e-07	1.8698	0.182484	0.00920896	0.202426	0.413558	0.00461044					6.6e-07	4.7693	0.65163	-2.2329						6.6e-07	0.877217	0.28433	0.00337506	0.99953	0.14602	0.00645287	2.8848	0.16361
	6.8e-07	2.65848	0.124058	0.00548303	0.14351	0.138537	0.00326618					6.8e-07	4.3685	0.95142	-2.99662						6.8e-07	1.27149	0.0994341	0.00241703	1.38829	0.0860479	0.003811	2.03348	0.28858
	7e-07	3.31977	0.0885101	0.00357984	0.106235	0.133295	0.00251201					7e-07	2.98208	1.07861	-4.55207						7e-07	1.61327	0.0240225	0.00194976	1.70688	0.110561	0.00240024	1.36205	-1.44736
	7.2e-07	3.86388	0.0665944	0.0025673	0.0823631	0.217714	0.00206391					7.2e-07	2.56857	1.15108	-5.06538						7.2e-07	1.89441	0.0784617	0.00168123	1.96962	0.140573	0.00161209	1.08827	-2.29992
	7.4e-07	4.32475	0.0523068	0.00197942	0.0662961	0.280372	0.00177433					7.4e-07	2.41554	1.20074	-5.28385						7.4e-07	2.1315	0.119032	0.00149285	2.19331	0.1628	0.00114218	0.93721	-2.42159
	7.6e-07	4.72511	0.042422	0.00159838	0.0549266	0.323505	0.00157329					7.6e-07	2.32195	1.2378	-5.41956						7.6e-07	2.33662	0.146278	0.00133916	2.38853	0.17841	0.000849525	0.83223	-2.48863
	7.8e-07	5.08059	0.0352369	0.00131482	0.046561	0.353093	0.00143147					7.8e-07	2.24998	1.26776	-5.515						7.8e-07	2.51809	0.164793	0.0012014	2.56252	0.189213	0.000667511	0.74891	-2.54213
	8e-07	5.40366	0.0298107	0.00105782	0.0402278	0.373245	0.00133992					8e-07	2.18775	1.29468	-5.58251						8e-07	2.68248	0.177379	0.0010663	2.72119	0.196563	0.000565859	0.67697	-2.59096
	8.2e-07	5.70378	0.0256396	0.000755766	0.0353034	0.386718	0.00130386					8.2e-07	2.13043	1.32126	-5.61976						8.2e-07	2.83479	0.185739	0.000924907	2.869	0.201507	0.000529309	0.6113	-2.6379
	8.4e-07	5.98668	0.022709	0.000454868	0.031339	0.395271	0.00141646					8.4e-07	2.07602	1.34883	-5.61284						8.4e-07	2.97806	0.190789	0.000878204	3.00863	0.204883	0.000579133	0.54981	-2.68418
	8.6e-07	6.2526	0.0220208	0.00021746	0.0279714	0.399672	0.00167946					8.6e-07	2.0246	1.37404	-5.56085						8.6e-07	3.11258	0.192734	0.000920359	3.14002	0.20728	0.000766077	0.49454	-2.73154
	8.8e-07	6.50867	0.0239526	0.000865972	0.025164	0.400405	0.0018813					8.8e-07	1.97511	1.38496	-5.60009						8.8e-07	3.24197	0.192867	0.00112729	3.2667	0.207969	0.000934784	0.4497	-2.78618
	9e-07	6.75817	0.0244491	0.0013064	0.0231921	0.398868	0.00176671					9e-07	1.92455	1.38592	-5.75298						9e-07	3.36769	0.193539	0.0012383	3.39049	0.205886	0.000938397	0.40563	-2.84299
	9.2e-07	6.9896	0.0238141	0.00528222	0.0216565	0.39638	0.00152392					9.2e-07	1.87296	1.39035	-5.87601						9.2e-07	3.48415	0.193783	0.00263431	3.50545	0.2032	0.00285876	0.35656	-2.89643
	9.4e-07	7.20191	0.0222204	0.00460747	0.0203484	0.39206	0.0013474					9.4e-07	1.82266	1.40018	-5.97356						9.4e-07	3.59093	0.192935	0.00237589	3.61098	0.199696	0.00242431	0.30536	-2.94508
	9.6e-07	7.3989	0.0208327	0.00416041	0.0191792	0.386854	0.00122009					9.6e-07	1.7712	1.41084	-6.05037						9.6e-07	3.68998	0.191292	0.00219205	3.70892	0.196092	0.00214329	0.25253	-2.99461
	9.8e-07	7.58144	0.019669	0.00387298	0.0181246	0.381122	0.00112482					9.8e-07	1.71762	1.42163	-6.11845						9.8e-07	3.78176	0.189197	0.00206926	3.79968	0.192419	0.00196233	0.19762	-3.04642
	1e-06	7.7481	0.0186797	0.00368879	0.0171622	0.375133	0.0010493					1e-06	1.66116	1.43244	-6.18387						1e-06	3.86555	0.186872	0.00198871	3.88255	0.188722	0.00184367	0.13994	-3.10129

## Sheet: Fig3
	Fig3.b												Fig3.c											Fig3.f				Fig3.g						Fig3.g
	wavelength(m)	|σ\=(x,-)|	|σ\=(y,-)|	|σ\=(z,-)|	|σ\=(x,+)|	|σ\=(y,+)|	|σ\=(z,+)|	arg[σ+x×(σ+y)*]	arg[σ-x×(σ-y)*]				wavelength(m)	|σ\=(x,-)|	|σ\=(y,-)|	|σ\=(z,-)|	|σ\=(x,+)|	|σ\=(y,+)|	|σ\=(z,+)|	arg[σ+x×(σ+y)*]	arg[σ-x×(σ-y)*]			wavelength(m)	g-scatter			wavelength(m)	LCP	RCP				wavelength(m)	LCP	RCP
	5e-07	1.66189	1.66076	0.0013008	0.804831	0.803591	0.000471436	-1.57212	-1.57117				5e-07	0.813188	0.813749	0.00036999	1.6583	1.65798	0.000793223	1.57178	1.57112			5e-07	-0.00124			5e-07	1.34186	0.359905				5e-07	0.352678	1.35172
	5.2e-07	1.7757	1.77008	0.00326417	0.98387	0.98143	0.000915771	-1.57241	-1.57221				5.2e-07	0.996746	0.998494	0.000679197	1.77373	1.77468	0.00118925	1.57156	1.57006			5.2e-07	-0.00741			5.2e-07	1.48499	0.509343				5.2e-07	0.496328	1.51386
	5.4e-07	1.83634	1.82269	0.00686868	1.09106	1.08151	0.00123603	-1.57695	-1.57499				5.4e-07	1.10127	1.10751	0.00222242	1.79164	1.7973	0.0024174	1.57186	1.56851			5.4e-07	0.00524			5.4e-07	1.61197	0.690835				5.4e-07	0.671236	1.62024
	5.6e-07	1.91938	1.91054	0.00657094	1.14383	1.12193	0.00283976	-1.58723	-1.57693				5.6e-07	1.1439	1.15853	0.00525603	1.81461	1.82644	0.00723143	1.57551	1.57119			5.6e-07	0.03034			5.6e-07	1.83697	0.902515				5.6e-07	0.875394	1.78205
	5.8e-07	2.03362	2.04848	0.00160698	1.13895	1.11656	0.00769713	-1.59401	-1.5725				5.8e-07	1.16849	1.18025	0.00932564	1.86742	1.86517	0.0120088	1.58438	1.581			5.8e-07	0.0753			5.8e-07	2.17104	1.08846				5.8e-07	1.05838	1.96309
	6e-07	2.10117	2.1533	0.0100545	0.807631	0.804458	0.0106606	-1.58897	-1.55126				6e-07	0.893097	0.880753	0.0127193	1.75486	1.72092	0.0112726	1.59952	1.58828			6e-07	0.26479			6e-07	2.25555	0.72627				6e-07	0.693184	1.58921
	6.2e-07	1.88034	1.94506	0.0099704	0.137312	0.124575	0.00813015	-1.56803	-1.53071				6.2e-07	0.156995	0.15482	0.0130141	1.27775	1.23416	0.00940622	1.61197	1.55036			6.2e-07	0.68973			6.2e-07	1.75294	0.219727				6.2e-07	0.164378	0.796687
	6.4e-07	1.1155	1.13982	0.0058255	0.558738	0.557746	0.00440768	-1.54552	-1.52624				6.4e-07	0.524355	0.534028	0.00988002	0.794453	0.785941	0.00857685	1.57067	1.56096			6.4e-07	0.50185			6.4e-07	0.643592	0.189147				6.4e-07	0.125943	0.296617
	6.6e-07	0.870567	0.864845	0.00459065	0.967628	0.965006	0.00289967	-1.55104	-1.58206				6.6e-07	0.947185	0.957509	0.00667776	1.0273	1.03717	0.00647538	1.54271	1.5605			6.6e-07	-0.02401			6.6e-07	0.325671	0.347289				6.6e-07	0.288351	0.400582
	6.8e-07	1.24128	1.23545	0.00407172	1.30722	1.30542	0.00255438	-1.56584	-1.59183				6.8e-07	1.29121	1.29919	0.00469371	1.45155	1.45896	0.00477421	1.55179	1.56233			6.8e-07	-0.13308			6.8e-07	0.543749	0.568224				6.8e-07	0.515725	0.754884
	7e-07	1.63105	1.62921	0.00375659	1.59409	1.59381	0.00242934	-1.56892	-1.58567				7e-07	1.58169	1.58678	0.00353079	1.80611	1.8097	0.00366088	1.55752	1.56407			7e-07	-0.10711			7e-07	0.911592	0.820701				7e-07	0.774875	1.15338
	7.2e-07	1.94712	1.94831	0.00357044	1.84122	1.84237	0.00240067	-1.56974	-1.58159				7.2e-07	1.8321	1.83476	0.00283206	2.08996	2.09055	0.00294858	1.56067	1.56529			7.2e-07	-0.08158			7.2e-07	1.30024	1.09477				7.2e-07	1.05496	1.5434
	7.4e-07	2.20494	2.20841	0.00348281	2.05909	2.06151	0.00246413	-1.56999	-1.57904				7.4e-07	2.05297	2.05364	0.00240799	2.32427	2.32255	0.00248246	1.56254	1.56611			7.4e-07	-0.06458			7.4e-07	1.68483	1.38998				7.4e-07	1.35567	1.92374
	7.6e-07	2.42108	2.42642	0.00348309	2.25429	2.25792	0.00262586	-1.57002	-1.57731				7.6e-07	2.25093	2.24993	0.00218432	2.52349	2.51991	0.00217395	1.56369	1.56665			7.6e-07	-0.05375			7.6e-07	2.06991	1.7125				7.6e-07	1.68352	2.30703
	7.8e-07	2.6071	2.61415	0.00358092	2.43192	2.43678	0.00290856	-1.5699	-1.57602				7.8e-07	2.4312	2.4287	0.00215818	2.69725	2.6921	0.0019829	1.56437	1.56697			7.8e-07	-0.04713			7.8e-07	2.47455	2.07938				7.8e-07	2.0559	2.71695
	8e-07	2.77166	2.78039	0.00381055	2.59672	2.60295	0.00336428	-1.56961	-1.57494				8e-07	2.59859	2.59469	0.00238156	2.85289	2.84641	0.00190512	1.56469	1.56708			8e-07	-0.04366			8e-07	2.93775	2.52852				8e-07	2.51117	3.1981
	8.2e-07	2.92126	2.93169	0.00424207	2.75264	2.76052	0.00409286	-1.56904	-1.57382				8.2e-07	2.7571	2.75189	0.00294762	2.99587	2.98845	0.00196758	1.56467	1.56695			8.2e-07	-0.04281			8.2e-07	3.53699	3.13974				8.2e-07	3.12996	3.83789
	8.4e-07	3.06054	3.07217	0.00490141	2.90244	2.91213	0.00518104	-1.56795	-1.57228				8.4e-07	2.9091	2.90304	0.00393626	3.12931	3.12217	0.00232432	1.56437	1.56658			8.4e-07	-0.04415			8.4e-07	4.4131	4.06423				8.4e-07	4.06461	4.79456
	8.6e-07	3.19215	3.20198	0.0056859	3.04678	3.05702	0.0065799	-1.56625	-1.5698				8.6e-07	3.0531	3.04836	0.0055456	3.25234	3.24936	0.00306996	1.56438	1.56628			8.6e-07	-0.04576			8.6e-07	5.59485	5.34541				8.6e-07	5.35689	6.09521
	8.8e-07	3.3195	3.32149	0.00573002	3.18791	3.19401	0.00717302	-1.56558	-1.56762				8.8e-07	3.18792	3.18845	0.0066776	3.36553	3.37135	0.00368159	1.5663	1.56727			8.8e-07	-0.04266			8.8e-07	6.10514	5.95131				8.8e-07	5.96054	6.62163
	9e-07	3.43773	3.4339	0.00467171	3.32246	3.32357	0.00619168	-1.56712	-1.56806				9e-07	3.31713	3.32118	0.00624801	3.47452	3.48393	0.00356924	1.56883	1.56905			9e-07	-0.03341			9e-07	5.34653	5.19415				9e-07	5.18798	5.71152
	9.2e-07	3.54286	3.53854	0.00364666	3.4459	3.44536	0.00498472	-1.56858	-1.56901				9.2e-07	3.44008	3.44408	0.00532304	3.57741	3.58516	0.00319905	1.57013	1.56999			9.2e-07	-0.02408			9.2e-07	4.68175	4.51421				9.2e-07	4.49863	4.92229
	9.4e-07	3.63834	3.63513	0.00301802	3.56051	3.55993	0.00415844	-1.56938	-1.5696				9.4e-07	3.55586	3.55885	0.00458748	3.67251	3.67795	0.00291053	1.57062	1.5706			9.4e-07	-0.01786			9.4e-07	4.40832	4.25107				9.4e-07	4.23222	4.58394
	9.6e-07	3.72623	3.72418	0.00267009	3.6681	3.66786	0.00365253	-1.56979	-1.56994				9.6e-07	3.66477	3.66678	0.00407467	3.76011	3.7637	0.00272602	1.57085	1.57085			9.6e-07	-0.01412			9.6e-07	4.34516	4.21902				9.6e-07	4.19952	4.48698
	9.8e-07	3.80682	3.80573	0.00248463	3.76903	3.76918	0.00335092	-1.57001	-1.57014				9.8e-07	3.76688	3.76808	0.00371696	3.84027	3.84248	0.00261532	1.57095	1.57094			9.8e-07	-0.01181			9.8e-07	4.37591	4.29498				9.8e-07	4.27587	4.49845
	1e-06	3.87927	3.87894	0.00239034	3.86253	3.86303	0.00317509	-1.57013	-1.57026				1e-06	3.86138	3.86191	0.00345927	3.91215	3.9133	0.0025523	1.57099	1.57096			1e-06	-0.01029			1e-06	4.44465	4.4192				1e-06	4.40089	4.55498

## Sheet: Fig.S2
		Fig.S2a							Fig.S2c	LCP	RCP
									Wavelength	Intensity	Intensity				Fig.S2d
		wavelength(m)	ED	MD	EQ	MQ			nm	arb. u.	arb. u.				wavelength(m)	|σ\=(x,-)|	|σ\=(y,-)|	|σ\=(z,-)|	|σ\=(x,+)|	|σ\=(y,+)|	|σ\=(z,+)|	arg[σ+x×(σ+y)*]	arg[σ-x×(σ-y)*]
		5e-07	82.2752	4.75636	12.9087	0.0597848			500	1.1788	0.602				5e-07	1.68797	1.68797	2.04845e-07	1.27609	1.27609	5.91416e-08	-1.57079	-1.57079
		5.2e-07	81.2511	3.29986	15.4152	0.0338316			520	1.5217	0.95266				5.2e-07	1.89424	1.89424	2.7706e-07	1.54367	1.54367	2.56217e-07	-1.57079	-1.57079
		5.4e-07	77.4072	2.54791	20.0224	0.0224364			540	1.9318	1.4053				5.4e-07	2.06407	2.06407	8.19632e-07	1.76616	1.76616	8.85897e-07	-1.57079	-1.57079
		5.6e-07	74.3832	2.09186	23.5089	0.0160274			560	2.2895	1.8485				5.6e-07	2.19286	2.19285	1.57253e-06	1.94042	1.94041	1.65499e-06	-1.57079	-1.57079
		5.8e-07	76.0474	1.82205	22.1184	0.0121654			580	2.4549	2.1212				5.8e-07	2.3194	2.31939	2.55994e-06	2.1107	2.11069	2.5578e-06	-1.57079	-1.57079
		6e-07	83.258	1.72596	15.0059	0.0101305			600	2.326	2.0761				6e-07	2.43284	2.43284	1.55322e-06	2.26642	2.26642	1.5806e-06	-1.57079	-1.57079
		6.2e-07	89.6518	1.61667	8.72316	0.00837758			620	2.2193	2.0306				6.2e-07	2.53565	2.53564	8.92183e-07	2.41049	2.41049	1.02207e-06	-1.57079	-1.57079
		6.4e-07	93.4443	1.45874	5.09029	0.00667243			640	2.213	2.0853				6.4e-07	2.63349	2.63349	1.13763e-06	2.5489	2.5489	1.20365e-06	-1.57079	-1.57079
		6.6e-07	95.6055	1.29878	3.09049	0.00525392			660	2.2511	2.1903				6.6e-07	2.71889	2.71889	1.08862e-06	2.67384	2.67384	1.084e-06	-1.57079	-1.57079
		6.8e-07	96.8675	1.1622	1.96612	0.00417368			680	2.2925	2.3033				6.8e-07	2.78351	2.78351	9.17381e-07	2.77635	2.77635	9.16212e-07	-1.57079	-1.57079
		7e-07	97.6369	1.04958	1.31013	0.00335664			700	2.3227	2.4083				7e-07	2.82794	2.82794	8.00766e-07	2.85702	2.85702	8.48545e-07	-1.57079	-1.57079
		7.2e-07	98.1317	0.956403	0.909164	0.00272998			720	2.3381	2.4999				7.2e-07	2.85542	2.85542	8.33527e-07	2.91923	2.91923	9.05852e-07	-1.57079	-1.57079
		7.4e-07	98.4641	0.880188	0.653502	0.00224715			740	2.3348	2.5715				7.4e-07	2.86666	2.86666	9.49175e-07	2.96325	2.96326	1.0098e-06	-1.57079	-1.57079
		7.6e-07	98.6945	0.819082	0.484552	0.00187451			760	2.3099	2.6168				7.6e-07	2.86156	2.86156	9.63292e-07	2.98845	2.98845	9.90599e-07	-1.57079	-1.57079
		7.8e-07	98.8583	0.770868	0.369277	0.00158504			780	2.2635	2.6338				7.8e-07	2.84104	2.84104	9.70097e-07	2.99543	2.99544	9.12869e-07	-1.57079	-1.57079
		8e-07	98.9772	0.733161	0.288271	0.00135755			800	2.1984	2.6238				8e-07	2.80703	2.80703	1.49179e-06	2.98614	2.98614	1.40306e-06	-1.57079	-1.57079

## Sheet: Fig.S3
		Fig.S3a							Fig.S3c	LCP	RCP
									Wavelength	Intensity	Intensity				Fig.S3d
		wavelength(m)	ED	MD	EQ	MQ			nm	arb. u.	arb. u.				wavelength(m)	|σ\=(x,-)|	|σ\=(y,-)|	|σ\=(z,-)|	|σ\=(x,+)|	|σ\=(y,+)|	|σ\=(z,+)|	arg[σ+x×(σ+y)*]	arg[σ-x×(σ-y)*]
		5e-07	60.5865	12.5099	26.7011	0.20241			500	1.6309	0.64028				5e-07	1.6987	1.6989	0.000169576	0.996277	0.99635	0.000171477	-1.57063	-1.57109
		5.2e-07	63.7022	9.31557	26.8776	0.104668			520	1.7486	0.86966				5.2e-07	1.77898	1.77949	0.000442252	1.18352	1.18374	0.000394866	-1.57071	-1.57152
		5.4e-07	64.3842	7.30653	28.2132	0.0960693			540	1.8779	1.1256				5.4e-07	1.8342	1.83581	0.000865	1.3307	1.33215	0.000614006	-1.57101	-1.57185
		5.6e-07	65.9958	6.34203	27.4942	0.167919			560	1.9807	1.3798				5.6e-07	1.88447	1.89037	0.00228404	1.49895	1.50451	0.00223883	-1.56931	-1.57113
		5.8e-07	65.6555	6.92656	27.145	0.272968			580	1.9346	1.3749				5.8e-07	1.83365	1.83024	0.00528351	1.52923	1.53258	0.00577568	-1.56339	-1.56296
		6e-07	62.3694	6.59805	30.8315	0.201102			600	2.2703	1.4367				6e-07	1.94437	1.93428	0.00521404	1.51971	1.50959	0.0054795	-1.57218	-1.56974
		6.2e-07	64.0302	5.00914	30.8522	0.108525			620	2.929	1.9162				6.2e-07	2.24649	2.24388	0.00363075	1.78623	1.78199	0.00370236	-1.57286	-1.57314
		6.4e-07	64.1375	3.96449	31.8329	0.06509			640	3.5422	2.5001				6.4e-07	2.46709	2.46672	0.00293807	2.03728	2.03585	0.00298988	-1.57212	-1.57276
		6.6e-07	62.9044	3.22601	33.8275	0.0420538			660	4.1588	3.1488				6.6e-07	2.6315	2.63187	0.00267391	2.24376	2.24346	0.00276212	-1.57172	-1.57238
		6.8e-07	60.806	2.66616	36.4993	0.028479			680	4.8128	3.8721				6.8e-07	2.75978	2.76054	0.00260983	2.41501	2.41538	0.00275309	-1.57151	-1.57217
		7e-07	58.3877	2.22836	39.364	0.0199442			700	5.5026	4.6639				7e-07	2.86501	2.86612	0.00264973	2.56205	2.56304	0.00285573	-1.57139	-1.57205
		7.2e-07	56.4935	1.89633	41.5957	0.0144455			720	6.1443	5.4419				7.2e-07	2.95615	2.9577	0.00273041	2.69392	2.69564	0.00299274	-1.5713	-1.57195
		7.4e-07	56.5322	1.68228	41.7745	0.0110326			740	6.4904	5.9511				7.4e-07	3.03679	3.03887	0.00275552	2.81417	2.81677	0.00305041	-1.57119	-1.57179
		7.6e-07	59.884	1.59141	38.5156	0.00906452			760	6.2858	5.9054				7.6e-07	3.1084	3.11094	0.00262399	2.92403	2.92737	0.00291175	-1.57101	-1.57151
		7.8e-07	66.3719	1.58573	32.0344	0.00789912			780	5.6509	5.3923				7.8e-07	3.17251	3.17527	0.00233992	3.0249	3.0286	0.0025839	-1.57081	-1.57119
		8e-07	74.0268	1.59869	24.3675	0.00700408			800	4.9674	4.7944				8e-07	3.23103	3.23378	0.00200026	3.11876	3.12245	0.00218325	-1.57063	-1.57092

## Sheet: Fig.S5
			optical force	optical force		optical force	optical force
		Wavelength	LCP and L-helicoid	RCP and L helicoid	g_force L-helicoid	LCP and D-helicoid	RCP and D helicoid	g_force D-helicoid
		nm	(pN mW-1 μm2)	(pN mW-1 μm2)		(pN mW-1 μm2)	(pN mW-1 μm2)
		500	0.23572	0.23621	-0.00209	0.23782	0.23725	0.00237
		520	0.25393	0.25633	-0.0094	0.25753	0.25494	0.01012
		540	0.2806	0.28279	-0.00778	0.28312	0.28088	0.00796
		560	0.31963	0.32069	-0.00331	0.32011	0.31935	0.00238
		580	0.36963	0.36198	0.02091	0.36242	0.37005	-0.02083
		600	0.36867	0.32233	0.13413	0.32416	0.36956	-0.1309
		620	0.29737	0.2165	0.31479	0.21841	0.29979	-0.31407
		640	0.18209	0.13308	0.311	0.13381	0.18406	-0.31618
		660	0.12976	0.10963	0.16816	0.10913	0.1298	-0.17302
		680	0.1303	0.12206	0.06534	0.12102	0.12948	-0.0676
		700	0.15282	0.14937	0.02283	0.14815	0.15173	-0.02387
		720	0.1836	0.18251	0.00593	0.18125	0.18246	-0.00665
		740	0.21886	0.21927	-0.00187	0.218	0.21773	0.00123
		760	0.25837	0.26006	-0.00653	0.25874	0.25723	0.00587
		780	0.30364	0.30682	-0.0104	0.30527	0.30232	0.00968
		800	0.35841	0.3637	-0.01467	0.36172	0.35673	0.0139
		820	0.43138	0.44019	-0.02023	0.43768	0.42925	0.01943
		840	0.54079	0.5559	-0.02754	0.55342	0.53879	0.02678
		860	0.69973	0.7245	-0.03479	0.72597	0.70154	0.03423
		880	0.80208	0.83078	-0.03515	0.84319	0.81421	0.03497
		900	0.74508	0.76527	-0.02672	0.78343	0.76255	0.02701
		920	0.67949	0.69147	-0.01748	0.70849	0.6958	0.01808
		940	0.65518	0.66264	-0.01132	0.67751	0.6694	0.01203
		960	0.65613	0.66121	-0.00772	0.67424	0.66862	0.00837
		980	0.66921	0.67296	-0.00558	0.68456	0.68033	0.00619
		1000	0.68742	0.69035	-0.00426	0.70081	0.69744	0.00482

## Sheet: Fig.S7
			LCP								LINEAR							RCP
		wavelength(m)	ED	MD	EQ	MQ	G_SCAT			wavelength(m)	ED	MD	EQ	MQ	G_SCAT			wavelength(m)	ED	MD	EQ	MQ	G_SCAT
		5e-07	65.3753	16.1167	18.4407	0.067408	-0.00124			5e-07	66.0636	15.1625	18.6486	0.125394	-0.00124			5e-07	66.7017	14.2342	18.8812	0.183008	-0.00124
		5.2e-07	67.7175	14.4938	17.7727	0.0163242	-0.00741			5.2e-07	68.7062	13.1328	18.0851	0.0763459	-0.00741			5.2e-07	69.6796	11.7789	18.4064	0.135232	-0.00741
		5.4e-07	65.3493	14.6495	19.9931	0.00828224	0.00524			5.4e-07	66.3727	12.757	20.8102	0.0601622	0.00524			5.4e-07	67.3747	10.8396	21.6752	0.110608	0.00524
		5.6e-07	60.0953	16.457	23.402	0.0455356	0.03034			5.6e-07	61.1776	13.9366	24.8153	0.0707835	0.03034			5.6e-07	62.251	11.2869	26.3682	0.0939197	0.03034
		5.8e-07	53.0891	21.2694	25.519	0.12268	0.0753			5.8e-07	54.774	17.6522	27.4474	0.12619	0.0753			5.8e-07	56.7493	13.7496	29.3688	0.13222	0.0753
		6e-07	45.6436	36.3879	17.821	0.14764	0.26479			6e-07	47.9957	31.3516	20.5106	0.142213	0.26479			6e-07	51.2268	25.0346	23.5984	0.140334	0.26479
		6.2e-07	41.2099	52.197	6.43851	0.154825	0.68973			6.2e-07	40.7792	50.5573	8.47237	0.191126	0.68973			6.2e-07	38.0571	48.2668	13.4024	0.273548	0.68973
		6.4e-07	49.6879	46.8719	3.20645	0.233743	0.50185			6.4e-07	58.548	37.1134	4.03262	0.306274	0.50185			6.4e-07	68.2433	25.3722	5.93296	0.45159	0.50185
		6.6e-07	84.2038	10.1933	5.46101	0.141813	-0.02401			6.6e-07	88.8355	5.33655	5.66906	0.159018	-0.02401			6.6e-07	92.0442	1.91517	5.8589	0.181636	-0.02401
		6.8e-07	92.8264	0.790363	6.33309	0.0504303	-0.13308			6.8e-07	92.9815	0.522454	6.42948	0.0665803	-0.13308			6.8e-07	93.0949	0.361652	6.46139	0.0821995	-0.13308
		7e-07	93.2704	0.0232986	6.68435	0.0220763	-0.10711			7e-07	92.8631	0.244687	6.85735	0.0350478	-0.10711			7e-07	92.5756	0.433495	6.94341	0.0472649	-0.10711
		7.2e-07	92.7163	0.112533	7.15984	0.0112586	-0.08158			7.2e-07	92.2541	0.33474	7.3899	0.02149	-0.08158			7.2e-07	91.9274	0.519446	7.52215	0.0311778	-0.08158
		7.4e-07	91.8716	0.23291	7.88921	0.00618375	-0.06458			7.4e-07	91.4165	0.405652	8.16338	0.014475	-0.06458			7.4e-07	91.1005	0.547598	8.32941	0.0223776	-0.06458
		7.6e-07	90.6887	0.30637	9.00136	0.0034983	-0.05375			7.6e-07	90.2344	0.435138	9.32019	0.0104273	-0.05375			7.6e-07	89.9281	0.539102	9.51573	0.0170625	-0.05375
		7.8e-07	88.9551	0.339419	10.7036	0.00200944	-0.04713			7.8e-07	88.4791	0.434774	11.0782	0.00795348	-0.04713			7.8e-07	88.1714	0.509751	11.3051	0.0136605	-0.04713
		8e-07	86.2999	0.343649	13.3553	0.00125194	-0.04366			8e-07	85.7715	0.413965	13.808	0.00643046	-0.04366			8e-07	85.4492	0.467175	14.0722	0.011405	-0.04366
		8.2e-07	82.1034	0.326577	17.5689	0.00111102	-0.04281			8.2e-07	81.4824	0.377683	18.1342	0.00557184	-0.04281			8.2e-07	81.1332	0.414326	18.4427	0.00984768	-0.04281
		8.4e-07	75.6515	0.292704	24.054	0.00174694	-0.04415			8.4e-07	74.8957	0.328545	24.7706	0.0052363	-0.04415			8.4e-07	74.5161	0.352634	25.1227	0.00856179	-0.04415
		8.6e-07	68.2307	0.252546	31.5135	0.0034043	-0.04576			8.6e-07	67.3537	0.276549	32.3648	0.00516031	-0.04576			8.6e-07	66.956	0.292533	32.7443	0.00681305	-0.04576
		8.8e-07	67.5481	0.236577	32.2098	0.00515988	-0.04266			8.8e-07	66.7049	0.253447	33.0372	0.00458465	-0.04266			8.8e-07	66.2828	0.266709	33.4464	0.00401723	-0.04266
		9e-07	76.9082	0.252558	22.834	0.00508067	-0.03341			9e-07	76.2826	0.266621	23.4475	0.00329533	-0.03341			9e-07	75.8962	0.279711	23.8222	0.00156212	-0.03341
		9.2e-07	86.3751	0.264399	13.357	0.00387883	-0.02408			9.2e-07	86.0007	0.277407	13.7198	0.00216794	-0.02408			9.2e-07	85.721	0.288563	13.9901	0.000499442	-0.02408
		9.4e-07	92.0537	0.262018	7.68133	0.0027749	-0.01786			9.4e-07	91.8302	0.272876	7.89551	0.001471	-0.01786			9.4e-07	91.6604	0.281952	8.05742	0.000192472	-0.01786
		9.6e-07	95.139	0.251743	4.60655	0.00199763	-0.01412			9.6e-07	95.0031	0.260353	4.73563	0.00105297	-0.01412			9.6e-07	94.901	0.267179	4.83214	0.000123608	-0.01412
		9.8e-07	96.8573	0.23861	2.90326	0.00147178	-0.01181			9.8e-07	96.7702	0.245103	2.98403	0.000788389	-0.01181			9.8e-07	96.707	0.24984	3.04333	0.000114584	-0.01181
		1e-06	97.8603	0.225162	1.91351	0.00111164	-0.01029			1e-06	97.8036	0.229745	1.96601	0.000610791	-0.01029			1e-06	97.7634	0.232636	2.0038	0.000116175	-0.01029

## Sheet: Fig.S8
		225 nm	180 nm	135 nm	225 nm	180 nm	135 nm
	Wavelength	Ldipole/Rdipole	Ldipole/Rdipole	Ldipole/Rdipole	g_scat	g_scat	g_scat
	nm
	500	9.67953	4.26634	2.37196	-0.01663	-0.00124	0.00983
	520	5.60363	3.25895	2.17984	-0.0375	-0.00741	0.02266
	540	3.89522	2.84288	2.19938	-0.03622	0.00524	0.04278
	560	3.12652	2.86007	2.43287	-0.01455	0.03034	0.05049
	580	2.73027	3.26624	3.14553	0.02841	0.0753	0.07333
	600	3.56922	6.85893	3.82416	0.1361	0.26479	0.24296
	620	7.47083	197.864	1.90861	0.38988	0.68973	0.13019
	640	16.9205	4.13943	1.00209	0.78003	0.50185	-0.0787
	660	8.22303	0.80846	1.0196	0.9454	-0.02401	-0.06785
	680	1.73065	0.90061	1.05839	0.41508	-0.13308	-0.04907
	700	0.97086	1.04756	1.07322	-0.04768	-0.10711	-0.0381
	720	1.07357	1.11967	1.07435	-0.13306	-0.08158	-0.03246
	740	1.19353	1.14824	1.06956	-0.12262	-0.06458	-0.03034
	760	1.25742	1.15509	1.06316	-0.1013	-0.05375	-0.02296
	780	1.28167	1.15094	1.05121	-0.08361	-0.04713	-0.02586
	800	1.28297	1.14097	1.03564	-0.0708	-0.04366	-0.01768
	820	1.27186	1.12791	1.02316	-0.06184	-0.04281	-0.01198
	840	1.25444	1.11331	1.01171	-0.05582	-0.04415	-0.00963
	860	1.23459	1.0982	1.00083	-0.05205	-0.04576	-0.00839
	880	1.21459	1.08321	0.9906	-0.04994	-0.04266	-0.00754
	900	1.19568	1.06902	0.98109	-0.04905	-0.03341	-0.00692

## Sheet: Fig.S9
		Fig.S9a	scat efficiency	scat efficiency	scat efficiency	scat efficiency	scat efficiency
		Wavelength
		nm	helicoid LCP	helicoid RCP	L-helix LCP	L-helix RCP
		500	1.62656	1.62905	0.13868	0.14108
		520	1.90676	1.92262	0.13908	0.1528
		540	2.20201	2.19552	0.08182	0.10637
		560	2.62141	2.54946	0.04495	0.07148
		580	3.12177	2.89827	0.0332	0.05758
		600	2.85002	2.18632	0.03679	0.05504
		620	1.88505	0.91891	0.05399	0.06374
		640	0.79784	0.40565	0.07964	0.07886
		660	0.64723	0.6625	0.10488	0.09698
		680	1.06893	1.21912	0.14016	0.11793
		700	1.66156	1.84634	0.18059	0.14513
		720	2.29346	2.48469	0.23836	0.17323
		740	2.94235	3.1345	0.28233	0.21133
		760	3.62025	3.81572	0.30922	0.2468
		780	4.36314	4.569	0.3643	0.29576
		800	5.24586	5.47479	0.39287	0.29264
		820	6.42003	6.69505
		840	8.16676	8.52826
		860	10.5505	11.0375
		880	11.623	12.132
		900	10.1665	10.5182
		920	8.89071	9.10709
		940	8.38824	8.5394
		960	8.3102	8.42835
		980	8.42462	8.52466
		1000	8.6194	8.70856

## Sheet: Fig.S10
			Wavelength
			nm	g_scat	g_ext
			500	-0.00124	0.00213
			520	-0.00741	-0.00173
			540	0.00524	0.00655
			560	0.03034	0.01735
			580	0.0753	0.04873
			600	0.26479	0.17717
			620	0.68973	0.38683
			640	0.50185	0.34358
			660	-0.02401	0.08598
			680	-0.13308	-0.04528
			700	-0.10711	-0.06605
			720	-0.08158	-0.06155
			740	-0.06458	-0.05429
			760	-0.05375	-0.0485
			780	-0.04713	-0.04488
			800	-0.04366	-0.04347
			820	-0.04281	-0.04421
			840	-0.04415	-0.04673
			860	-0.04576	-0.04911
			880	-0.04266	-0.04663
			900	-0.03341	-0.03764
			920	-0.02408	-0.02767
			940	-0.01786	-0.02047
			960	-0.01412	-0.01593
			980	-0.01181	-0.01307
			1000	-0.01029	-0.01118

## Sheet: Fig.S14
		Wavelength	CD
		nm	mdeg
		900	0.4296
		899	0.32034
		898	0.05609
		897	-0.18902
		896	-0.57465
		895	-0.92052
		894	-0.94274
		893	-0.74959
		892	-0.6385
		891	-0.41036
		890	-0.41564
		889	-0.28889
		888	-0.23916
		887	-0.29377
		886	-0.28691
		885	-0.26111
		884	-0.17166
		883	-0.14028
		882	-0.25198
		881	-0.31716
		880	-0.322
		879	-0.2919
		878	-0.11359
		877	-0.03962
		876	-0.14817
		875	-0.34172
		874	-0.28034
		873	0.09086
		872	-0.03821
		871	0.00727
		870	-0.01768
		869	-0.01569
		868	-0.03031
		867	-0.06976
		866	-0.01578
		865	0.00237
		864	0.08639
		863	0.08813
		862	0.15896
		861	0.38925
		860	0.28657
		859	0.5001
		858	0.38679
		857	0.25198
		856	0.08219
		855	0.07257
		854	0.4196
		853	0.45901
		852	0.48373
		851	0.38189
		850	0.01067
		849	-0.04106
		848	0.09471
		847	0.48534
		846	0.60908
		845	0.58728
		844	0.49327
		843	0.47506
		842	0.49141
		841	0.54584
		840	0.43339
		839	0.22376
		838	-0.0512
		837	-0.28445
		836	-0.49261
		835	-0.33884
		834	-0.18449
		833	0.08199
		832	0.06648
		831	0.23705
		830	0.32153
		829	0.30905
		828	0.3348
		827	0.28794
		826	0.28901
		825	0.38923
		824	0.52326
		823	0.39055
		822	0.34854
		821	0.33028
		820	0.37463
		819	0.28933
		818	0.17983
		817	0.16694
		816	0.41973
		815	0.35213
		814	0.27265
		813	0.30447
		812	0.00722
		811	0.13414
		810	0.0837
		809	0.46227
		808	0.24209
		807	0.34717
		806	0.32252
		805	0.2597
		804	0.27505
		803	0.27445
		802	0.25502
		801	0.37989
		800	0.44144
		799	0.3135
		798	0.58342
		797	0.43605
		796	0.53422
		795	0.47901
		794	0.56411
		793	0.47378
		792	0.44758
		791	0.41988
		790	0.40721
		789	0.51384
		788	0.40802
		787	0.44122
		786	0.42913
		785	0.32924
		784	0.49275
		783	0.45588
		782	0.28679
		781	0.25812
		780	0.10847
		779	-0.14444
		778	-0.19332
		777	-0.1992
		776	-0.07313
		775	-0.0599
		774	-0.03755
		773	-0.05328
		772	-0.07987
		771	-0.04279
		770	0.0374
		769	0.01974
		768	0.1401
		767	0.13395
		766	0.07193
		765	0.03369
		764	0.02772
		763	0.06408
		762	0.00759
		761	0.21208
		760	0.2292
		759	0.13174
		758	0.08153
		757	-0.04943
		756	0.03797
		755	-0.00995
		754	-0.17829
		753	-0.09579
		752	-0.14916
		751	-0.25323
		750	-0.35061
		749	-0.34612
		748	-0.43668
		747	-0.4813
		746	-0.50007
		745	-0.52942
		744	-0.62795
		743	-0.59892
		742	-0.57804
		741	-0.64289
		740	-0.5795
		739	-0.60052
		738	-0.67283
		737	-0.64087
		736	-0.49319
		735	-0.59655
		734	-0.46151
		733	-0.5638
		732	-0.47893
		731	-0.51237
		730	-0.54009
		729	-0.46162
		728	-0.62845
		727	-0.5171
		726	-0.57855
		725	-0.74127
		724	-0.73309
		723	-0.77167
		722	-0.89488
		721	-0.85187
		720	-0.76345
		719	-0.90008
		718	-1.00183
		717	-1.06082
		716	-0.98969
		715	-1.0778
		714	-1.09082
		713	-1.1234
		712	-1.14914
		711	-1.20552
		710	-1.27066
		709	-1.27654
		708	-1.24426
		707	-1.3145
		706	-1.37113
		705	-1.49068
		704	-1.45234
		703	-1.47356
		702	-1.39582
		701	-1.56767
		700	-1.57754
		699	-1.60737
		698	-1.57307
		697	-1.55564
		696	-1.56681
		695	-1.64389
		694	-1.55614
		693	-1.60154
		692	-1.65257
		691	-1.77174
		690	-1.64528
		689	-1.78894
		688	-1.82857
		687	-1.81836
		686	-1.93422
		685	-1.9308
		684	-1.87605
		683	-2.05007
		682	-2.1133
		681	-2.12097
		680	-2.10895
		679	-2.21269
		678	-2.25811
		677	-2.41708
		676	-2.4091
		675	-2.39667
		674	-2.45974
		673	-2.50236
		672	-2.4711
		671	-2.45705
		670	-2.40073
		669	-2.39536
		668	-2.50677
		667	-2.48669
		666	-2.47346
		665	-2.55208
		664	-2.45787
		663	-2.50609
		662	-2.45857
		661	-2.45262
		660	-2.55456
		659	-2.59172
		658	-2.67904
		657	-2.73404
		656	-2.76809
		655	-2.8023
		654	-2.89212
		653	-2.94915
		652	-2.91827
		651	-3.08285
		650	-3.03222
		649	-3.09385
		648	-3.14102
		647	-3.11822
		646	-3.14107
		645	-3.18119
		644	-3.15035
		643	-3.17951
		642	-3.30817
		641	-3.24457
		640	-3.30126
		639	-3.32017
		638	-3.31216
		637	-3.42932
		636	-3.42824
		635	-3.49467
		634	-3.59334
		633	-3.60594
		632	-3.67698
		631	-3.67262
		630	-3.68023
		629	-3.69103
		628	-3.75766
		627	-3.67553
		626	-3.72076
		625	-3.77499
		624	-3.75797
		623	-3.71948
		622	-3.68484
		621	-3.8284
		620	-3.78326
		619	-3.75787
		618	-3.81336
		617	-3.96784
		616	-3.99367
		615	-3.95252
		614	-4.02919
		613	-3.97349
		612	-4.06047
		611	-4.05276
		610	-4.05577
		609	-4.05844
		608	-4.04281
		607	-4.06562
		606	-4.0782
		605	-3.94296
		604	-4.03919
		603	-3.96434
		602	-3.98731
		601	-3.93507
		600	-3.95517
		599	-3.8736
		598	-3.81805
		597	-3.85145
		596	-3.76871
		595	-3.72945
		594	-3.69551
		593	-3.60414
		592	-3.5597
		591	-3.51961
		590	-3.44442
		589	-3.46257
		588	-3.38605
		587	-3.35858
		586	-3.34948
		585	-3.36533
		584	-3.34144
		583	-3.27206
		582	-3.26789
		581	-3.23548
		580	-3.17486
		579	-3.05641
		578	-2.89089
		577	-2.86356
		576	-2.75284
		575	-2.68699
		574	-2.47545
		573	-2.32506
		572	-2.19996
		571	-2.10301
		570	-2.0603
		569	-1.95392
		568	-2.05919
		567	-2.03191
		566	-2.04305
		565	-2.09077
		564	-2.04215
		563	-2.00832
		562	-2.00533
		561	-1.90573
		560	-1.89504
		559	-1.78149
		558	-1.7137
		557	-1.60493
		556	-1.51572
		555	-1.40118
		554	-1.40751
		553	-1.30995
		552	-1.28681
		551	-1.33587
		550	-1.37073
		549	-1.38844
		548	-1.43137
		547	-1.45219
		546	-1.43265
		545	-1.45952
		544	-1.46195
		543	-1.37649
		542	-1.27805
		541	-1.28622
		540	-1.24227
		539	-1.20643
		538	-1.21925
		537	-1.18907
		536	-1.1711
		535	-1.23202
		534	-1.22048
		533	-1.25568
		532	-1.25985
		531	-1.21789
		530	-1.17717
		529	-1.17436
		528	-1.22861
		527	-1.183
		526	-1.1016
		525	-1.10135
		524	-1.02897
		523	-1.06183
		522	-1.1165
		521	-1.11513
		520	-1.1294
		519	-1.20931
		518	-1.15738
		517	-1.17444
		516	-1.13723
		515	-1.16346
		514	-1.07124
		513	-1.10177
		512	-1.04927
		511	-1.06576
		510	-0.99381
		509	-1.08906
		508	-1.0432
		507	-1.10654
		506	-1.06386
		505	-1.10408
		504	-1.09673
		503	-1.10411
		502	-1.10717
		501	-1.0878
		500	-1.06946
